# Supplementary material for: Genomic prediction for sugarcane diseases including hybrid Bayesian-machine learning approaches
Source: Front Plant Sci. 2024 May 1;15:1398903. doi: 10.3389/fpls.2024.1398903 (PMC11095127; doi:10.3389/fpls.2024.1398903)
Supplement: Supplementary file 6 [file Table_1.xlsx]

## Sheet: all_comp_hybrid (2)
Trait	Model	Prior	MeanAccuracy	MeanMSE	MeanIntercept
smut	A	26K markers	0.3842	26.0848	4.5658
smut	AD	26K markers	0.3864	25.912	4.558
smut	ADE	26K markers	0.396	25.7558	4.557
smut	Attention	26K markers	0.414198	4.4543	NA
smut	BayesC	26K markers	0.449	20.9392	4.5352
smut	BayesR	26K markers	0.4518	18.1876	4.5354
smut	A	BayesR PIP	0.3842	26.8644	4.5888
smut	AD	BayesR PIP	0.384	26.8386	4.5882
smut	ADE	BayesR PIP	0.3866	26.8774	4.5902
smut	Attention	BayesR PIP	0.404194	4.51032	NA
smut	BayesC	BayesR PIP	0.3462	17.9018	4.5362
smut	BayesR	BayesR PIP	0.349	17.024	4.5354
smut	A	GWAS P-value	0.3618	27.0764	4.58
smut	AD	GWAS P-value	0.3614	26.9936	4.5754
smut	ADE	GWAS P-value	0.3636	26.9974	4.576
smut	Attention	GWAS P-value	0.415178	4.27294	NA
smut	BayesC	GWAS P-value	0.3702	13.6652	4.535
smut	BayesR	GWAS P-value	0.3702	13.5674	4.535
smut	A	Random	0.3316	26.1058	4.5508
smut	AD	Random	0.335	25.9482	4.5418
smut	ADE	Random	0.3472	25.5328	4.5204
smut	Attention	Random	0.316237	4.56741	NA
smut	BayesC	Random	0.3462	17.9018	4.5362
smut	BayesR	Random	0.349	17.024	4.5354
Pachymetra root rot	A	26K markers	0.3002	22.0054	4.2742
Pachymetra root rot	AD	26K markers	0.2906	21.9352	4.265
Pachymetra root rot	ADE	26K markers	0.2816	21.798	4.2492
Pachymetra root rot	Attention	26K markers	0.304419	4.87343	NA
Pachymetra root rot	BayesC	26K markers	0.3276	17.0414	4.2396
Pachymetra root rot	BayesR	26K markers	0.3328	16.7648	4.2398
Pachymetra root rot	A	BayesR PIP	0.27	23.162	4.305
Pachymetra root rot	AD	BayesR PIP	0.2698	23.1572	4.3052
Pachymetra root rot	ADE	BayesR PIP	0.275	23.2322	4.3178
Pachymetra root rot	Attention	BayesR PIP	0.307494	4.349	NA
Pachymetra root rot	BayesC	BayesR PIP	0.279	19.1118	4.24
Pachymetra root rot	BayesR	BayesR PIP	0.278	18.9926	4.2392
Pachymetra root rot	A	GWAS P-value	0.2848	22.5294	4.3156
Pachymetra root rot	AD	GWAS P-value	0.2744	22.619	4.3148
Pachymetra root rot	ADE	GWAS P-value	0.2692	22.6466	4.3198
Pachymetra root rot	Attention	GWAS P-value	0.304015	4.43417	NA
Pachymetra root rot	BayesC	GWAS P-value	0.2904	11.657	4.2396
Pachymetra root rot	BayesR	GWAS P-value	0.289	11.6428	4.2394
Pachymetra root rot	A	Random	0.2484	21.8834	4.2304
Pachymetra root rot	AD	Random	0.2486	21.85	4.2276
Pachymetra root rot	ADE	Random	0.252	21.6964	4.21
Pachymetra root rot	Attention	Random	0.201349	4.48813	NA
Pachymetra root rot	BayesC	Random	0.279	19.1118	4.24
Pachymetra root rot	BayesR	Random	0.278	18.9926	4.2392
